# Supplementary material for: Comparison of Rhizosphere Bacterial Communities of Pinus squamata, a Plant Species with Extremely Small Populations (PSESP) in Different Conservation Sites
Source: Microorganisms. 2024 Mar 22;12(4):638. doi: 10.3390/microorganisms12040638 (PMC11051972; doi:10.3390/microorganisms12040638)
Supplement: Supplementary file 1 [file microorganisms-12-00638-s001.zip]

Archive with 9 entries (9 files):
- A descriptive caption for each supplementary material.pdf
- Supplementary Figure S1.tiff
- Supplementary Figure S2.tiff
- Supplementary Figure S3.tiff
- Supplementary Figure S4.tiff
- Supplementary Figure S5.tiff
- Supplementary Table S1.xls
- Supplementary Table S2.xls
- Supplementary Table S3.xls
