# Supplementary material for: Comparison of Rhizosphere Bacterial Communities of Pinus squamata, a Plant Species with Extremely Small Populations (PSESP) in Different Conservation Sites
Source: Microorganisms. 2024 Mar 22;12(4):638. doi: 10.3390/microorganisms12040638 (PMC11051972; doi:10.3390/microorganisms12040638)
Supplement: Supplementary file 1 [file microorganisms-12-00638-s001.zip › Supplementary Table S1.xls]

## Sheet: Supplementary Table S1
Sample\Info	Seq_num	Base_num	Mean_length	Min_length	Max_length
EC1	53307	21954739	411.855	242	448
EC2	54677	22661436	414.46	219	478
EC3	54566	22495930	412.27	294	504
EY1	48221	19803127	410.674	291	477
EY2	55940	22991197	410.997	245	504
EY3	55588	22799620	410.154	234	514
EK1	60774	25438994	418.584	316	450
EK2	63188	26374457	417.397	210	450
EK3	59535	24866214	417.674	265	473
WQ1	63212	26204569	414.551	285	451
WQ2	44992	18671228	414.99	350	451
WQ3	57247	23736365	414.631	319	467
RQ1	52674	21967703	417.05	245	485
RQ2	54998	22919960	416.742	292	466
RQ3	39604	16463381	415.7	331	455
EQ1	47688	19883505	416.95	220	511
EQ2	47838	19964877	417.343	308	477
EQ3	55564	23123358	416.157	245	511
