# Supplementary material for: Comparison of Rhizosphere Bacterial Communities of Pinus squamata, a Plant Species with Extremely Small Populations (PSESP) in Different Conservation Sites
Source: Microorganisms. 2024 Mar 22;12(4):638. doi: 10.3390/microorganisms12040638 (PMC11051972; doi:10.3390/microorganisms12040638)
Supplement: Supplementary file 1 [file microorganisms-12-00638-s001.zip › Supplementary Table S2.xls]

## Sheet: Supplementary Table S2 
	RDA1	RDA2	r2	p_values
pH	0.8322	-0.5545	0.2173	0.176
OM	-0.6879	0.7258	0.1957	0.182
TN	-0.8813	0.4725	0.2254	0.151
TP	0.1037	-0.9946	0.104	0.472
TK	-0.9068	0.4217	0.4535	0.01
AN	-0.9717	0.2362	0.4005	0.022
AP	0.7086	-0.7056	0.0206	0.86
AK	0.6245	0.781	0.1327	0.33
