# Supplementary material for: Comparison of Rhizosphere Bacterial Communities of Pinus squamata, a Plant Species with Extremely Small Populations (PSESP) in Different Conservation Sites
Source: Microorganisms. 2024 Mar 22;12(4):638. doi: 10.3390/microorganisms12040638 (PMC11051972; doi:10.3390/microorganisms12040638)
Supplement: Supplementary file 1 [file microorganisms-12-00638-s001.zip › Supplementary Table S3.xls]

## Sheet: Supplementary Table S3
	RDA1	RDA2	r2	p_values
pH	0.9998	-0.0211	0.9444	0.001
OM	0.9221	0.387	0.0474	0.693
TN	0.9754	-0.2205	0.0586	0.608
TP	0.887	-0.4617	0.6554	0.001
TK	-0.9575	-0.2883	0.5011	0.004
AN	0.0901	-0.9959	0.0487	0.674
AP	0.9673	-0.2535	0.4403	0.013
AK	0.6812	0.7321	0.4053	0.018
